# Supplementary material for: Molecular Characterization of Small Ruminant Lentiviruses Isolated from Polish Goats with Arthritis
Source: Viruses. 2022 Mar 31;14(4):735. doi: 10.3390/v14040735 (PMC9032046; doi:10.3390/v14040735)
Supplement: Supplementary file 1 [file viruses-14-00735-s001.zip]

Archive with 1 entries (1 files):
- viruses-1634448-supplementary.pdf
